# Supplementary material for: Outcomes of patent foramen ovale greater than 3 mm at birth in extremely low birthweight infants
Source: BMC Pediatr. 2023 Jun 15;23:293. doi: 10.1186/s12887-023-04119-6 (PMC10268431; doi:10.1186/s12887-023-04119-6)
Supplement: Supplementary file 1 — Supplementary Material 1 [file 12887_2023_4119_MOESM1_ESM.xls]

## Sheet: Demographic, echo, outcomes
Raw demographic, echocardiographic, and clinical outcomes data
Patient	GA	BW	DOL_echo1	wt_echo1	PFO_echo1	La/Ao_echo1	FS_echo1	EF_echo1	PMA_echo2	wt_echo2	PFO_echo2	La/Ao_echo2	FS_echo2	EF_echo2	SGA_birth	Male	c_section	APGAR_1	APGAR_5	APGAR_10	Mat_Ethnicity	mat_any_ante_steroids	mat_chorio	mat_DM	mat_cHTN_PIH	IVH_Grade	BPD	ROP_Stage	NEC	DC_Diuretics	DC_home_oxygen
1	23	525	0	525	2.7	1.6	38	74	35	1815	0				0	0	1	4	5	7	0	0	0	0	0	1	1	3	0	0	1
2	23	560	2	560	2.3	1.75	41.4	77	36	2000	1.9	1.11	48	83	0	0	0	2	5	8	2	0	1	0	0	0	0	2	0	0	0
3	26	570	0	570	2.5				40	2100	2.6	1.4	35	67.4	1	0	1	2	7		1	0	0	0	1	1	1	2	0	0	0
4	26	595	1	545	2	1.2	32	65.3	39	2635	2	1.38	48.5	83	1	1	1	3	1	6	0	1	0	0	1	1	1	0	0	1	1
5	27	600	2	600	2.1	1.58	33	66	43	3075	3				1	1	1	7	8		1	0	0	0	1	0	1	3	1	0	0
6	24	615	2	615	1.7	1.33	40.6	76	36	2065	1.8	1.1	41.4	76	0	1	1	1	3	7	1	0	0	0	0	0	1	2	0	0	1
7	24	630	3	630	1.8	0.833	50	85	42	3300	2.4	1.18	44	78	0	0	0	2	6	8	1	0	0	0	0	2	1	2	0	1	1
8	25	645	0	645	2	0.8	31	64	36	1780	1	1.3	37.6	71.2	0	0	0	5	7		2	1	0	0	0	4	0	3	0	0	0
9	25	655	0	655	2.2	1.4	40	75	35	1785	2.8	1.44	41	75	0	1	1	5	7		2	0	0	0	0	2	1	3	0	0	1
10	25	690	2	690	2.4				51	5500	1.3	0.92	42	76	0	1	1	1	1	6	1	0	0	0	0	0	1	2	0	1	1
11	24	715	4	715	1.6	1.6	44	79	37	2545	3.8				0	0	1	6	7		1	1	0	1	1	0	1	1	0	0	1
12	26	725	2	720	1.3				41	3150	1.8	1.25	36	70	0	1	1	1	3	5	2	1	0	1	0	0	1	1	0	0	0
13	24	730	2	730	2				36	2240	1.9				0	0	1	5	6		1	0	0	0	0	2	1	1	0	0	1
14	26	730	3	730	1.9	1	41.7	77	44	4290	0	1	29.6	59.5	0	1	1	3	7		1	1	0	0	0	0	1	2	0	0	1
15	26	730	3	730	1.3				37	2305	1	1.22	42.6	77.3	0	0	1	2	6	7	1	1	0	0	0	0	1	2	0	0	1
16	26	770	2	770	2	1.14	37.2	71.6	36	2190	1.5	1.3	38.3	72	0	1	1	5	6	7	0	1	0	0	1	2	0	3	0	0	0
17	25	775	4	775	1	1	40	75	35	2265	1	1.4	41.5	75.3	0	1	0	7	8		1	0	0	0	0	0	1	2	0	0	1
18	25	780	3	780	1.7				36	2005	1.1	1.33	37.4	71	0	1	1	1	6	8	1	1	0	0	0	0	0	1	0	0	0
19	26	790	2	790	1.2	1.051	41.9	77.2	42	3730	1.7				0	1	1	4	3	9	1	0	0	1	1	1	0	0	0	0	0
20	25	795	4	795	1.3				36	2620	2.6				0	0	0	4	8		1	0	0	0	0	1	1	2	0	1	1
21	25	810	1	810	1				37	2075	0.9	1.56	47.6	82	0	1	1	5	7		1	0	0	0	0	1	1	1	0	1	1
22	28	830	3	820	1	0.88	35	69	35	1890	2.2	1.1	28	57.5	1	1	1	1	7		1	0	0	0	1	0	0	0	0	0	0
23	26	840	3	840	1.3	1.17	31	64	38	2600	2.3	1.56	44	78	0	0	1	6	8		1	0	0	1	0	0	1	0	0	0	0
24	26	840	1	840	2.7	1.5	34	66.7	34	2000	2.5	1.22	41	74.5	0	1	1	2	5	6	1	0	0	1	0	4	0	3	0	0	0
25	26	844	2	844	1	1	46.3	83	38	2440	1.2				0	0	1	1	2	6	1	1	0	0	1	3	1	0	0	0	0
26	27	855	0	855	2.6				35	2310	1.7	1.44	37	70.6	0	1	1	4	5		1	1	0	1	0	0	0	2	0	0	0
27	27	885	0	850	1				39	2920	1.2	1.3	45	80	0	1	1	1	3	5	1	1	0	1	0	2	1	3	0	0	1
28	30	920	1	900	1.2	1.14	40	75	36	1830	2.1				1	1	1	3	6	7	1	1	0	1	0	0	0	0	0	0	0
29	28	935	3	935		1.17	44	79	36	2135	0				0	1	1	5	7		1	0	0	0	0	0	1	3	0	1	0
30	27	975	1	975	1.2	1	38	73	36	2360	2.3				0	1	1	1	5	7	0	0	0	0	0	2	0	3	0	0	0
31	27	990	4	990	1.9	1.14	34	67	37	2730	2.5	1.3	36	69	0	1	1	4	9		2	0	0	0	1	1	1	0	0	0	0
32	25	635	3	635	1.1	1	45	81	35	1955	2.6	1.3	41.5	75.8	0	1	1	1	3	7	1	0	0	1	1	1	1	0	1	1	0
33	26	500	1	500	2	1	33.9	68.2	45	3035	3.4	1.2	49.5	84	1	0	1	3	7		1	0	0	0	1	1	1	2	0	0	1
34	25	835	0	830	1.4				33	1680	2.5	1.25	36.3	69.7	0	1	1	1	1	1	1	0	1	1	0	1	1	3	0	1	1
35	26	860	1	860	1.9	1.17	34	67.9	35	2285	3	1.22	46.6	81.3	0	1	1	1	5	7	1	1	0	0	0	0	1	1	0	1	0
36	24	570	0	570	2.5				44	2730	2.6				0	0	1	4	6	7	1	1	0	0	0	3	0	0	1	0	0
37	24	660	0	660	1.3				40	3200	2.5	1.44	29	57	0	1	1	7	8		1	1	0	0	0	1	0	1	0	0	0
38	24	720	4	720	2.5	1.4	41	76	45	4300	1.6				0	1	0	3	8		1	1	0	0	0	2	1	0	0	1	1
39	25	790	1	790	2.5	1.4	42	82	35	1700	1.1	1.33	46	80	0	0	1	7	8		1	1	0	0	0	2	1	3	0	0	1
40	24	790	1	790	2.5				34	2300	3.6	1.3	40	74	0	1	1	1	5	7	1	1	0	0	0	0	0	0	0	0	0
41	26	840	3	840	2.5	1.67	37	70	33	1665	2.7	1.6	37.9	71	0	1	1	3	7		1	1	0	0	0	0	1	0	0	1	1
42	26	950	1	950	2.3	1.17	40.6	76.2	35	2110	2.9	1.5	38	72	0	0	1	1	5	7	2	1	0	0	1	4	1	3	0	0	1
43	23	535	1	535	1.2	0.6	35	69	36	2295	1.5				0	0	1	1	7	9	1	1	0	0	0	3	1	2	0	0	1
44	23	765	0	765	1.6				38	3100	2.4	1.5	40	73	0	1	1	1	1	1	1	0	0	0	0	4	1	2	0	0	1
45	24	790	1	790	1.3				36	2300	1.7	1.3	40	74	0	1	1	1	5	7	1	1	0	0	1	0	0	0	0	0	0
46	24	805	2	800	1.4	1	41	76	35	2450	0				0	0	1	born in field	born in field	born in field	0	0	0	0	0	4	1	2	0	0	0
47	26	840	1	800	1.3	1.17	35	70	40	2955	1.9	1.35			0	1	1	2	7	7	1	1	0	0	0	2	1	3	0	1	0
48	25	655	3	700	0.9	1	39	75	37	2950	1.9		38		0	1	1	7	9		2	1	0	0	0	0	1	2	0	1	1
49	27	980	4	900					35	2005	1.5	1.5			0	0	1	3	5	7	1	1	1	0	1	0	0	0	0	0	0
50	29	957	3	999	0.9	1	38	73	36	2300	1.4	1.2	35	67	0	1	1	5	8	9	2	1	0	0	0	0	0	0	0	0	0
51	24	644	2	664	3.4	1.2	45	81	45	4300	7.5				0	0	1	5	7		1	1	0	0	0	4	1	3	0	0	0
52	25	735	0	735	4				35	2045	6.4	1.11	38.3	72.6	0	1	0	1	3	6	0	1	0	0	0	3	1	0	0	0	0
53	24	760	2	760	3.1	1.14	36	70	39	2990	6	1.44	36	69	0	0	1	4	6		1	1	0	0	0	0	0	1	0	0	0
54	26	565	2	565	3		42	76	37	2190	5.3				1	0	1	4	7	9	1	1	0	0	1	2	1	1	0	0	1
																								1
																								0						3
																								1					2
																								1					2
																							4	0			0
																							4	0						3
																							4	2					2
																							4						2
																							4	2						3
																							3	0						3
																							3	0					2
																							3	0				1
																								2				1
																								0				1
																								0					2
																								2					2
																								0						3
																								0					2
																								1				1
																								1			0
																								1					2
																								0				1
																								0			0
																											0
																														3
																								0			0
																								2					2
																								0						3
																								0			0
																								2						3
																								1						3
																								1			0
																								1			0
																								1					2
																								0						3
																												1
																								1			0
																								2				1
																								2			0
																								0						3
																								0			0
																											0
																														3
																													2
																								0					2
																											0
																								2					2
																								0						3
																								0					2
																								0			0
																											0
																											15	7	15	13

## Sheet: Legend
Legend for demographic, echocardiographic, and clinical outcomes data
Patient	De-identified number
GA	Gestational age at birth, weeks
BW	Birth weight, grams
DOL_echo1	Day of life that Echocardiogram 1 was performed, days
wt_echo1	Weight at the time of Echocardiogram 1, grams
PFO_echo1	Size of patent foramen ovale on Echocardiogram 1, mm. Blank means too small to be measured, or none seen.
La/Ao_echo1	Left atrium-to-aorta ratio on Echocardiogram 1
FS_echo1	Fractional shortening on Echocardiogram 1, in %
EF_echo1	Ejection fraction on Echocardiogram 1, in %
PMA_echo2	Postmenstrual age at the time Echocardiogram 2 was performed, weeks
wt_echo2	Weight at the time of Echocardiogram 2, grams
PFO_echo2	Size of patent foramen ovale on Echocardiogram 2, mm. Blank means too small to be measured, or none seen.
La/Ao_echo2	Left atrium-to-aorta ratio on Echocardiogram 2
FS_echo2	Fractional shortening on Echocardiogram 2, in %
EF_echo2	Ejection fraction on Echocardiogram 2, in %
SGA_birth	Small for gestational age
0	Not small for gestational age
1	Small for gestational age
Male	Infant gender
0	Not male
1	Male
c_section	Infant born via cesarean section delivery
0	Not born via cesarean section delivery
1	Born via cesarean section delivery
APGAR_1	Infant APGAR score at 1 minute of life
APGAR_5	Infant APGAR score at 5 minutes of life
APGAR_10	Infant APGAR score at 10 minutes of life if given
Mat_Ethnicity	Maternal self-reported ethnicity
0	Other/Unknown
1	Hispanic
2	African-American
mat_any_ante_steroids	Maternal receipt of antenatal steroids prior to delivery
0	Mother did not receive antenatal steroids
1	Mother received antenatal steroids
mat_chorio	Maternal chorioamnionitis or intrauterine infection or inflammation prior to delivery
0	No chorioamnionitis or intrauterine infection or inflammation prior to delivery
1	Presence of chorioamnionitis or intrauterine infection or inflammation prior to delivery
mat_DM	Maternal diabetes mellitus
0	No maternal diabetes mellitus
1	Maternal diabetes mellitus
mat_cHTN_PIH	Maternal chronic hypertension or pregnancy-induced hypertension
0	No maternal chronic hypertension or pregnancy-induced hypertension
1	Maternal chronic hypertension or pregnancy-induced hypertension
IVH_Grade	Intraventricular hemorrhage (highest), grade
0	No IVH
1	Grade 1 IVH
2	Grade 2 IVH
3	Grade 3 IVH
4	Grade 4 IVH
BPD	Bronchopulmonary dysplasia at 36 weeks postmenstrual age
0	No bronchopulmonary dysplasia
1	Bronchopulmonary dysplasia
ROP_Stage	Retinopathy of prematurity, stage
0	No retinopathy of prematurity
1	Stage 1 retinopathy of prematurity
2	Stage 2 retinopathy of prematurity
3	Stage 3 retinopathy of prematurity
NEC	Medical or surgical necrotizing enterocolitis
0	No medical or surgical necrotizing enterocolitis
1	Medical or surgical necrotizing enterocolitis
DC_Diuretics	Infant required diuretics at the time of discharge
0	Did not require diuretics at the time of discharge
1	Did require diuretics at the time of discharge
DC_home_oxygen	Infant required supplemental oxygen at the time of discharge
0	Did not require supplemental oxygen at the time of discharge
1	Did require supplemental oxygen at the time of discharge
